# Supplementary material for: The Impact of COVID-19 on Food Consumption and Dietary Quality of Rural Households in China
Source: Foods. 2022 Feb 10;11(4):510. doi: 10.3390/foods11040510 (PMC8870752; doi:10.3390/foods11040510)
Supplement: Supplementary file 1 [file foods-11-00510-s001.zip]

Archive with 1 entries (1 files):
- foods-1571616-supplementary.pdf
